# Supplementary material for: The superior colliculus gates dopamine responses to conditioned stimuli in visual classical conditioning
Source: Nat Commun. 2026 Apr 29;17:5885. doi: 10.1038/s41467-026-72167-4 (PMC13338361; doi:10.1038/s41467-026-72167-4)
Supplement: Supplementary file 4 — Source Data [file 41467_2026_72167_MOESM4_ESM.xlsx]

## Sheet: Sheet1
Fig 1e	-3 s	-1 s	1 s	2 s	3 s
	-0.0131	0.0331	-0.1796	-0.0662	-0.0443
	-0.0031	-0.0302	-0.1506	-0.0363	-0.0836
	-0.0384	0.0525	-0.0249	-0.0431	0.0366
	-0.0253	-0.0134	-0.0448	-0.0708	0.0655
	0.0197	0.0767	-0.0363	-0.0292	-0.0219
	-0.0286	-0.0395	-0.0798	0.0125	-0.0193
		-0.0446	-0.0489		-0.0136
		-0.0361	-0.0566		-0.0146
		-0.0299	-0.0652		-0.024
		-0.0506	-0.0624		-0.0696
		-0.0505	-0.0689		-0.0306
		-0.0515	-0.0857		0.0165
			-0.0533
			-0.1119
			-0.1483
			-0.0214
			-0.074
Fig 1h	-/-	Light/MID	Light/-	-/MID
	-0.0183	-0.0624	0.0887	0.0669
	-0.0056	-0.0689	-0.0447	-0.0086
	-0.0668	-0.0857	0.0516	0.0083
	-0.0038	-0.0533	-0.0232	0.0004
	-0.0465	-0.1119	-0.0571	-0.0073
	-0.0133	-0.0578	0	-0.0474
	-0.0116	-0.0214	-0.0197	0.0091
	-0.0586	-0.074	-0.0433	-0.002
Fig 2e	-10	-5	5	10	15	20
	1.2462	0.753799	1.28267	1.34954	0.869301	0.705167
	1.38462	0.615385	13.0769	10.3077	4.30769	0.923077
	1.63636	0.363636	16.3636	18.1818	5.63636	3.09091
	1	1	6.83333	4.91667	1.33333	2
	1	1	31	46	5	5
	1.06349	0.936508	3.74603	3.55556	0.460317	0.920635
	1.5	0.5	16	22.5	15.5	9
Fig 3D	Anaesthetised (N=17)	Freely moving (N=4)
	-0.1796	-0.0356
	-0.1506	-0.0392
	-0.0249	-0.0847
	-0.0448	-0.1123
	-0.0363
	-0.0798
	-0.0489
	-0.0566
	-0.0652
	-0.0624
	-0.0689
	-0.0857
	-0.0533
	-0.1119
	-0.1483
	-0.0214
	-0.074
Fig 4b	Control (N=17)	Saline (N=7)	SCH23390 (N=7)	WAY100635 (N=6)	ketanserin (N=6)
	-0.1796	-0.026	-0.0213	0.051	-0.0406
	-0.1506	-0.0973	-0.0683	-0.0094	-0.0407
	-0.0249	-0.0781	0.0197	-0.0175	-0.0716
	-0.0448	-0.0573	-0.0275	0.1086	-0.104
	-0.0363	-0.0617	-0.0602	0.0637	-0.041
	-0.0798	-0.0796	-0.0305	0.0242	-0.1
	-0.0489	-0.0838	0.0634
	-0.0566
	-0.0652
	-0.0624
	-0.0689
	-0.0857
	-0.0533
	-0.1119
	-0.1483
	-0.0214
	-0.074
Fig 5c	Control	SCH23390
	1	0.152628
	1	0.163793
	1	0.393989
Fig 5f	Control	SCH23390
	1	0.24909
	1	0.3709
	1	0.305431
	1	0.297628
Extended DATA fig 4	Saline	SCH23390
	0.0618561	0.0445841
	0.0788441	0.0589298
	0.0541523	0.0798496
	0.0341415	0.0246379
	0.107703	0.0643036
	0.0618561	0.0780039
	0.0632465	0.164177
